# Supplementary material for: The Distribution of Major Brain Metabolites in Normal Adults: Short Echo Time Whole-Brain MR Spectroscopic Imaging Findings
Source: Metabolites. 2022 Jun 14;12(6):543. doi: 10.3390/metabo12060543 (PMC9228869; doi:10.3390/metabo12060543)
Supplement: Supplementary file 1 [file metabolites-12-00543-s001.zip]

Archive with 5 entries (5 files):
- Figure S1.tiff
- Figure S2.tiff
- Table S1.pdf
- Table S2.pdf
- Table S3.pdf
